# Supplementary material for: Validation of the Swedish version of HLS19-Q12: a measurement for general health literacy
Source: Health Promot Int. 2025 Aug 1;40(4):daaf132. doi: 10.1093/heapro/daaf132 (PMC12314267; doi:10.1093/heapro/daaf132)
Supplement: daaf132_Supplementary_Data [file daaf132_supplementary_data.zip]

Archive with 3 entries (3 files):
- Supplementary table 1b_Q12 validation study_250512.docx
- Supplementary table 2_Q12 validation study_250512.docx
- Supplementary table 1a_Q12 validation study_250512.docx
